# Supplementary material for: The Effectiveness and Safety of Long-Term Macrolide Therapy for COPD in Stable Status: A Systematic Review and Meta-Analysis
Source: Diseases. 2023 Oct 27;11(4):152. doi: 10.3390/diseases11040152 (PMC10660475; doi:10.3390/diseases11040152)
Supplement: Supplementary file 1 [file diseases-11-00152-s001.zip]

Archive with 1 entries (1 files):
- diseases-2568654-supplementary.pdf
